# Supplementary material for: Sex-Linked Pheromone Receptor Genes of the European Corn Borer, Ostrinia nubilalis, Are in Tandem Arrays
Source: PLoS One. 2011 Apr 22;6(4):e18843. doi: 10.1371/journal.pone.0018843 (PMC3081303; doi:10.1371/journal.pone.0018843)
Supplement: Table S3 — Detailed information of genes appearing in Figure 3 and summary of renaming of OR genes previously reported in ref. 25. “g” was added to names of genes deduced from genomic sequences. (XLS) [file pone.0018843.s005.xls]

## Sheet: Sheet1
Abbreviations	Former name in ref. b	Accession No.	Species	Superfamily	References
OscaOR1		AB467320	Ostrinia scapulalis	Pyraloidea	a
OscaOR3		AB508293	O. scapulalis	Pyraloidea	b
OscaOR4		AB508294	O. scapulalis	Pyraloidea	b
OscaOR5a	OscaOR5	AB508296	O. scapulalis	Pyraloidea	b
OscaOR5b	OscaOR6	AB508297	O. scapulalis	Pyraloidea	b
OscaOR6		AB594449	O. scapulalis	Pyraloidea	This study
OscaOR7a	OscaOR7	AB508298	O. scapulalis	Pyraloidea	b
OscaOR7b		AB594450	O. scapulalis	Pyraloidea	This study
OscaOR8		AB508299	O. scapulalis	Pyraloidea	b
OfurOR1		AB467327	Ostrinia furnacalis	Pyraloidea	a
OfurOR3		AB508300	O. furnacalis	Pyraloidea	b
OfurOR4		AB508301	O. furnacalis	Pyraloidea	b
OfurOR5a	OfurOR5	AB508302	O. furnacalis	Pyraloidea	b
OfurOR5b	OfurOR6	AB508303	O. furnacalis	Pyraloidea	b
OfurOR7		AB508304	O. furnacalis	Pyraloidea	b
OfurOR8		AB508305	O. furnacalis	Pyraloidea	b
OlatOR1		AB467326	Ostrinia latipennis	Pyraloidea	a
OlatOR3		AB508306	O. latipennis	Pyraloidea	b
OlatOR4		AB508307	O. latipennis	Pyraloidea	b
OlatOR5a		AB508308	O. latipennis	Pyraloidea	b
OlatOR5b		AB508309	O. latipennis	Pyraloidea	b
OlatOR7		AB508310	O. latipennis	Pyraloidea	b
OlatOR8		AB508311	O. latipennis	Pyraloidea	b
OnubOR1(OnOr5)*		AB467325	Ostrinia nubilalis	Pyraloidea	a
OnubOR3(OnOr4)*		AB508312	O. nubilalis	Pyraloidea	b
OnubOR4(OnOr3)*		AB508313	O. nubilalis	Pyraloidea	b
OnubOR5a(OnOr1)*	OnubOR6	AB508314	O. nubilalis	Pyraloidea	b
OnubOR5ag		AB597004	O. nubilalis	Pyraloidea	This study
OnubOR5bg		AB597005	O. nubilalis	Pyraloidea	This study
OnubOR5cg		AB597304	O. nubilalis	Pyraloidea	This study
OnubOR5d	OnubOR5	AB508315	O. nubilalis	Pyraloidea	b
OnOR6		GQ844881	O. nubilalis	Pyraloidea	c
OnubOR7a	OnubOR7	AB508316	O. nubilalis	Pyraloidea	b
OnubOR7ag		AB597005	O. nubilalis	Pyraloidea	This study
OnubOR7bg		AB597007	O. nubilalis	Pyraloidea	This study
OnubOR8		AB508317	O. nubilalis	Pyraloidea	b
OnubOR8g		AB597006	O. nubilalis	Pyraloidea	This study
OovaOR1		AB467324	Ostrinia ovalipennis	Pyraloidea	a
OovaOR3		AB508318	O. ovalipennis	Pyraloidea	b
OovaOR4		AB508319	O. ovalipennis	Pyraloidea	b
OovaOR5		AB508320	O. ovalipennis	Pyraloidea	b
OovaOR7		AB508321	O. ovalipennis	Pyraloidea	b
OovaOR8		AB508322	O. ovalipennis	Pyraloidea	b
OpalOR1		AB467323	Ostrinia palustralis	Pyraloidea	a
OpalOR3		AB508323	O. palustralis	Pyraloidea	b
OpalOR4		AB508324	O. palustralis	Pyraloidea	b
OpalOR7		AB508325	O. palustralis	Pyraloidea	b
OpalOR8		AB508326	O. palustralis	Pyraloidea	b
OzagOR1		AB467321	Ostrinia zaguliaevi	Pyraloidea	a
OzagOR3a	OzagOR3	AB508327	O. zaguliaevi	Pyraloidea	b
OzagOR3b		AB594452	O. zaguliaevi	Pyraloidea	b
OzagOR4		AB508328	O. zaguliaevi	Pyraloidea	b
OzagOR5		AB508329	O. zaguliaevi	Pyraloidea	b
OzagOR7		AB508331	O. zaguliaevi	Pyraloidea	b
OzagOR8		AB508332	O. zaguliaevi	Pyraloidea	b
OzeaOR1		AB467322	Ostrinia zealis	Pyraloidea	a
OzeaOR3a		AB508333	O. zealis	Pyraloidea	b
OzeaOR3b		AB508334	O. zealis	Pyraloidea	b
OzeaOR4		AB508335	O. zealis	Pyraloidea	b
OzeaOR5		AB508336	O. zealis	Pyraloidea	b
OzeaOR7		AB508337	O. zealis	Pyraloidea	b
OzeaOR8		AB508338	O. zealis	Pyraloidea	b
PxOR1		AB263116	Plutella xylostella	Yponomeutoidea	d
PxOR3		AB263207	P. xylostella	Yponomeutoidea	d
PxOR4		AB263208	P. xylostella	Yponomeutoidea	d
EpOR1		EU791886	Epiphyas postvittana	Tortricoidea	e
DiOR1		AB263113	Diaphania indica	Pyraloidea	d
DiOR3		AB263206	D. indica	Pyraloidea	d
BmOR1		AB059431	Bombyx mori	Bombycoidea	f
BmOR3		AB186505	B. mori	Bombycoidea	g
BmOR4		AB186506	B. mori	Bombycoidea	g
BmOR5		AB186507	B. mori	Bombycoidea	g
BmOR6		AB186508	B. mori	Bombycoidea	g
HR6		AJ487481	Heliothis virescens	Noctuoidea	h
HR11		AJ748326	H. virescens	Noctuoidea	i
HR13		AJ748328	H. virescens	Noctuoidea	i
HR14		AJ748329	H. virescens	Noctuoidea	i
HR15		AJ748330	H. virescens	Noctuoidea	i
HR16		AJ748331	H. virescens	Noctuoidea	i
MsOR1		AB263110	Mythimna separata	Noctuoidea	d
MsOR3		AB263205	M. separata	Noctuoidea	d
HaOR11		EU818706	Helicoverpa armigera	Noctuoidea	published only in database
HaOR13		FJ393455	H. armigera	Noctuoidea	published only in database
HaOR14		EU818705	H. armigera	Noctuoidea	published only in database
MsextaOR1		FJ546086	Manduca sexta	Bombycoidea	j
* Names in parentheses are synonyms used in ref. c.
a: Miura et al. (2009) Int J Biol Sci 5: 319–330
b: Miura et al. (2010) Insect Biochem Mol Biol 40: 64–73
c: Wanner et al. (2010) PLoS ONE 5: e8685
d: Mitsuno et al. (2008) Eur J Neurosci 28: 893–902
e: Jordan et al. (2009) Chem Senses 34: 383-394
f: Sakurai et al. (2004) PNAS 101: 16653–16658
g: Nakagawa et al. (2005) Science 307: 1638-1642
h: Krieger et al. (2002) Eur J Neurosci 16: 619-628
i: Krieger et al. (2004) PNAS 101: 11845-11850
j: Patch et al. (2009) Chem Senses 34: 305-316
